# Supplementary material for: Cytoreductive Surgery plus Hyperthermic Intraperitoneal Chemotherapy Improves Survival for Patients with Peritoneal Carcinomatosis from Colorectal Cancer: A Phase II Study from a Chinese Center
Source: PLoS One. 2014 Sep 26;9(9):e108509. doi: 10.1371/journal.pone.0108509 (PMC4178169; doi:10.1371/journal.pone.0108509)
Supplement: Data S1 — RAW data for manuscript PONE-D-14-23603. (XLSX) [file pone.0108509.s006.xlsx]

## Sheet: Sheet1
Case Code	Gender	Age (year)	KPS score	Primary tumor	Histopathology	PC timing	Ascites at surgery	PCI score	CC score	Cycles of PIC	POD	Cycles of PIC+SC	OS (months)	Survival
1	2	25	50	1	MA	1	1	19	2	2	3	6	11	1
2	1	66	90	2	AW-ID	1	2	28	2	2	12	3	3.5	1
3	1	36	60	1	GA	1	1	15	0	3	11	9	60.2	0
4	1	47	80	1	GA	1	1	15	0	4	12	10	60	0
5	2	45	90	2	SCA	1	1	11	1	3	5	5	18	1
6	2	50	90	2	APD	2	1	16	1	5	10	11	13.7	1
7	1	27	70	1	GA	1	1	24	3	3	14	6	8	1
2	2	51	90	2	APD	1	2	36	2	2	9	8	13	1
9	2	36	80	2	SCA	2	2	14	3	2	5	5	8.5	1
10	2	44	90	1	AID	2	1	26	2	5	9	5	7.5	1
11	1	73	90	2	MA	2	1	27	2	8	5	10	17.8	1
12	2	47	100	1	APD	2	1	16	0	7	5	7	12.5	1
13	1	60	90	2	MA	1	2	26	2	3	14	3	13.7	1
14	1	33	60	1	APD	2	1	21	2	0	NO PIC	2	5	1
15	1	36	90	1	AWD	1	1	6	0	4	8	10	85.8	0
16	2	36	70	1	MA	2	1	13	0	2	8	4	15.5	1
17	1	30	90	1	MA	1	2	32	2	4	12	10	39.8	1
18	1	49	60	2	APD	2	1	24	2	10	6	10	14.5	1
19	2	37	90	1	MA	2	1	26	2	1	4	7	26.5	1
20	2	43	80	1	AID	1	2	25	2	2	5	5	10	1
21	1	41	80	2	APD	2	1	20	1	1	8	7	22.1	1
22	2	54	90	1	MA	2	1	7	1	1	5	9	21.7	1
23	1	47	80	1	MA	2	2	27	2	0	NO PIC	2	4.5	1
24	1	47	70	2	MA	1	1	26	2	4	9	10	15	1
25	2	50	90	1	APD	2	2	15	0	3	5	9	12.3	1
26	1	25	50	1	MA	1	1	28	2	4	5	8	22.2	1
27	1	52	80	1	AID	1	1	10	0	2	9	8	8	1
28	2	27	90	2	MA	2	2	17	1	5	5	5	8.8	1
29	2	45	80	1	GA	2	1	28	2	5	4	5	5.8	1
30	1	60	90	1	AID/APD	2	1	15	1	6	7	12	30.5	0
31	2	57	80	1	AID	1	2	24	0	3	7	9	27.2	0
32	2	48	80	2	AID	2	2	22	2	2	9	5	8.7	1
33	2	37	80	1	MA	2	1	1	0	5	6	13	25.3	0
34	2	65	80	1	AID	2	1	5	0	2	12	4	24.8	0
35	2	68	70	1	GA	1	1	6	0	3	6	9	23.5	0
36	2	52	80	1	MA	2	1	7	0	4	4	8	12	1
37	2	55	80	1	AID	2	2	16	1	0	NO PIC	18	24.2	0
38	1	45	80	1	APD	1	1	24	2	6	8	6	14.8	1
39	1	43	70	1	MA	1	1	39	3	3	5	9	21.5	0
40	1	69	70	2	MA	1	1	30	2	3	9	9	19.5	0
41	1	51	70	2	AID	1	1	33	2	4	6	10	16	1
42	2	51	60	1	SCA	2	2	33	2	5	9	7	9.5	1
43	1	65	70	1	GA	1	1	10	1	6	5	6	18.3	0
44	2	44	80	2	MA	1	1	17	1	10	10	10	17.6	0
45	2	71	60	2	AID	2	1	9	0	0	NO PIC	2	7	1
46	1	42	70	1	APD	2	1	21	1	6	9	12	16.6	0
47	2	62	60	2	AID	2	2	18	3	8	11	10	15.3	0
48	2	61	60	2	MA	1	2	33	2	8	5	7	13.8	0
49	1	47	60	2	GA	2	2	15	1	4	12	9	11.5	0
50	1	56	70	2	MA	2	2	29	2	8	9	9	9.2	0
51	2	41	60	2	GA	2	1	23	0	1	6	5	6	1
52	2	72	60	1	APD	2	1	5	0	5	10	7	8.8	0
53	1	58	70	2	GA	2	1	5	0	2	4	8	8.7	0
54	2	57	80	1	MA	2	1	29	2	8	4	8	8.5	0
55	1	61	70	2	AID	1	2	29	3	2	9	10	11.1	0
56	2	62	70	1	AID	2	1	21	1	1	8	6	7.8	0
57	2	65	60	2	MA	2	1	6	0	6	8	6	8	0
60	2	45	80	1	AID	2	1	24	1	6	7	6	5.8	0
61	2	31	60	2	MA	2	1	24	1	6	20	6	5.5	0
62	2	29	90	1	AID	2	1	24	1	4	5	6	4.5	0

## Sheet: Sheet2
Case Code	Fluid output volume (mL)			Fluid intake volume (mL)				Duration of surgery (min)				Remove nasogsatric tube (days)	Remove abdominal drains	Hospital stays (days)	SAE (serious adverse event, grade 3-5)
	Blood loss	Urine output	Ascites	Plasma	RBC	Cryoprecipitation	Other fluids	Anesthesia	CRS+HIPEC	CRS	HIPEC				Bleeding	Intestinal fistula	Ileus	Hypoalbuminemia	Liver function lesion	RTI	Septicemia	Others
1A	800	1000	800	400	2	8	5500	450	425	335	90	2	6	15	-	-	-	-	-	-	-	-
1B	800	1100	200	200	2	4	6500	420	415	325	90	2	9	15	-	-	-	-	-	-	-	-
2	1300	800	3000	200	8	4	3500	515	480	390	90	6	6	45	-	-	-	58.2/29.9/28.3 POD 1	-	-	-	Delayed healing of abdominal incision
3	900	1200	100	0	4	0	4400	530	210	120	90	4	14	19	abdominal hemorrhage on postoperative 4 hours and had reoperation to stop the bleeding	-	-	37.6/22.5/15.1 POD 1	-	-	-	-
4	200	500	0	0	0	0	4250	300	260	170	90	4	8	21	-	-	-	-	-	-	-	-
5	500	400	0	0	2	4	3000	420	400	310	90	3	7	17	-	-	-	-	-	-	-	-
6	300	500	0	350	1.5	0	3000	345	285	195	90	5	8	21	-	-	-	-	-	-	-	-
7	800	700	100	400	4	8	4000	610	485	395	90	4	6	20	-	-	POD 4	-	ALT:35.3,AST:184 POD 2	-	-	-
8	200	2600	3000	200	6	4	4500	555	525	435	90	4	8	22	-	-	-	48.2/30.1/8.2 POD 3	-	-	-	-
9	200	400	1500	0	0	0	2500	320	260	170	90	3	6	15	-	-	-	-	-	-	-	-
10	800	500	500	800	2	4.25	1000	630	555	465	90	5	7	27	-	-	-	-	ALT:107 AST:51 POD 7	-	-	-
11	500	400	1000	200	0	8	4800	540	525	435	90	3	7	12	-	-	-	-	-	-	-	-
12	800	1500	800	800	4	8	4500	510	480	390	90	5	7	17	-	-	-	-	-	-	-	-
13	1500	1400	3000	1350	4	10	6000	600	555	465	90	7	7	25	-	-	-	47/ 29.8 /17.2 POD 2	-	-	POD 8	POD 8 grade 3 inflammatory diarrhea, abdominal pain and delirium
14	1500	2700	300	500	4	3	5500	615	540	450	90	4	8	42	-	POD 16	-	-	-	-	-
15	1300	400	300	400	5	8	4000	375	310	220	90	4	5	16	-	-	-	49.7/31.4/18.3 POD 2	-	-	-	-
16	3000	2000	850	1000	6	0	6500	510	495	405	90	15	18	37	-	-	-	-	-	-	-	Delayed healing of abdominal incision
17	800	2000	1500	800	2	6	5000	540	510	420	90	4	4	16	-	-	-	-	-	-	-	-
18	800	1500	1000	400	0	8	3750	630	600	510	90	5	6	30	-	-	-	58.3/27.7 POD 3	ALT:54,AST:88 POD 0	-	-	-
19	300	200	300	400	2	0	2900	300	270	180	90	3	7	21	-	-	-	-	-	-	-	-
20	800	400	1500	0	4	4	3000	270	250	160	90	3	3	25	-	-	-	48.4/21.1/ POD 0	ALT:52,AST:177 POD 0	-	-	-
21	1000	3000	0	600	5	10.5	7500	690	650	560	90	8	13	30	_	_	_	47.9/28.9/19.0 POD 4	—	_	_	_
22	400	1300	100	0	2.5	0	500	480	435	345	90	5	11	30	_	_	_	_	_	_	_	_
23A	200	700	2000	0	0	0	3000	240	225	135	90	7	7	27	_	_	POD 7	albumin: 25.7 POD 5	_	_	_	_
23B	1000	1200	1000	650	8	8	5950	660	610	520	90	9	24	47	_	POD 17	POD 13	49.2/24.6/24.5 POD 2	_	_	_	_
24	500	750	500	400	2	4	4000	720	670	580	90	6	14	29	_	_	POD 13	52.4/32.2/20.2 POD 4	_	_	_	_
25	200	800	1500	0	2	6	4500	420	375	285	90	4	8	22	-	-	-	-	-	-	-	-
26	800	1000	300	800	3	6	6500	765	650	563	90	4	10	27	-	-	POD 12	47.0/33.1/13.9 POD 3	-	-	-	-
27	600	2800	0	550	1.5	4	6000	525	465	375	90	4	7	17	-	-	-	-	-	-	-	-
28	800	3000	3800	1200	10	3.5	5000	555	575	485	90	4	9	16	-	-	-	50.5/30.3/20.2 POD 2	-	-	-	-
29	500	300	400	0	4	0	300	420	380	290	90	4	6	18	-	-	-	55.4/33.8 POD 1	-	-	-	-
30A	600	2200	300	400	1.5	0	4500	660	610	520	90	5	9	14	-	-	-	53.8/38.6/15.2 POD 6	-	-	-	-
30B	700	1700	0	800	4	6	3000	555	510	420	90	3	7	25	-	-	-	28.6	ALT:121;AST:148 POD 2	-	-
31	800	1200	1500	800	0	8	5000	720	650	560	90	5	4	20	-	-	-	50.9/24.9/26.0 POD 2	-	-	-	-
32	500	1600	1500	400	2	0	3000	600	475	385	90	5	11	25	-	-	-	54.9/33.0/21.9 POD 4	-	-	-	Fat liquefaction of abdominal incision; deep vein thrombosis in left lower extremity
33	200	350	0	600	0	0	3500	300	270	180	90	3	4	15	-	-	-	58.2/33.4/24.8 POD 1	-	-	-	-
34	200	300	0	400	0	0	3000	300	270	180	90	4	9	33	subcutaneous hematoma	-	-	53.3/30.0/28.3 POD 1	-	-	-	-
35	300	600	0	400	1.5	0	2500	345	350	260	90	5	8	21	-	-	-	51.5/34.5/17 POD 1	BUN:9.85，CR:106 POD 4	-	-	-
36	600	400	100	400	2	6	4000	330	310	220	90	5	6	12	-	-	-	-	ALT:51 POD 8	-	-	-
37	1500	2150	1200	600	4.5	0	5000	540	525	435	90	5	34	55	-	POD 6	-	-	-	-	-	-
38	800	700	0	600	4	4	6000	530	495	525	90	4	6	14	-	-	-	44.7/22.3/22.4 POD 1	-	-	-	-
39	400	700	800	600	3.5	6	4700	555	520	570	90	5	15	21	-	-	-	29.2	-	-	-	-
40	800	400	700	1200	2	4	4500	640	595	505	90	5	5	30	-	-	-	20.9	-	-	-	Infection of incisional wound
41	500	1000	300	1300	4	13	3000	540	500	530	90	14	9	25	-	-	-	-	-	-	-	-
42	700	1100	2000	1100	4	5.75	4000	430	400	310	90	3	6	11	-	-	-	30.3	-	-	-	-
43	400	1000	800	400	3	0	2750	380	335	245	90	3	7	18	-	-	-	20.3	AST:84 POD 0	-	-	-
44	400	2000	500	400	4	4	4000	455	390	300	90	7	7	13	-	-	-	-	ALT:197,AST:115 POD 7	-	-	Atelectasis CTCAE 2 POD8
45	400	900	0	550	6	4	2000	340	300	210	90	11		58	-	POD 4	-	29.5	-	-	-	-
46	200	900	0	400	1.5	4	4750	615	585	495	90	3	6	20	-	-	-	32.6	-	-	-	-
47	500	1000	3000	600	6	4	3500	550	510	420	90	2	2	17	-	-	POD 8	-	-	-	-	-
48	400	800	3000	900	2	2	2500	405	345	255	90	5	7	29	-	-	-	28.8	-	-	-	-
49	400	1000	4000	300	3	0	5000	450	420	330	90	3	7	17	-	-	-	16.1 CTCAE grade 3	AST:70,ALT:63 POD 0	-	-	-
50	200	2000	3000	550	2	0	5500	675	615	525	90	5	6	16	-	-	-	21.9	-	-	-	-
51	600	850	0	400	2	6	4500	635	575	485	90	8	12	22	-	-	-	30.4	-	-	-	-
52	400	1500	0	0	2	5.75	4100	480	405	315	90	2	7	15	-	-	POD 6	-	-	-	-	PLT:77 POD4
53	200	1000	0	0	0	0	5000	630	540	450	90	3	6	19	-	-	-	-	-	-	-	-
54	500	2700	0	550	3	5	4000	560	540	450	90	3	6	22	-	-	-	33.3	-	-	-	-
55	800	1000	1600	800	4	6	3000	660	585	495	90	5	13	22	-	-	POD 7	31.5	-	-	-	-
56	800	600	100	200	0	6	4500	510	440	350	90	4	14	26	-	-	-	-	-	-	-	-
57	400	1200	0	0	0	0	3000	425	330	240	90	4	5	13	-	-	-	28.9	-	-	-	-
60	800	1200	0	750	4	0	3500	420	390	300	90	3	14	29	-	-	POD 5	33	-	-	-	-
61	800	2300	1000	1250	7	6	4500	780	740	650	90	17	8	33	-	-	POD 5	28.9	-	-	-	-
62	500	900	300	1200	4	10	3000	760	690	600	90	4	9	22	-	-	-	33.1	ALT:64;AST:72 POD2	-	-	-
